# Supplementary material for: Microbial and Geochemical Diversity of Laguna Timone, an Extreme Hypersaline Crater Lake in Patagonia (52° S)
Source: Microorganisms. 2025 Aug 21;13(8):1957. doi: 10.3390/microorganisms13081957 (PMC12388659; doi:10.3390/microorganisms13081957)
Supplement: Supplementary file 1 [file microorganisms-13-01957-s001.zip]

Archive with 1 entries (1 files):
- microorganisms-3647975-supplementary.pdf
